# Supplementary material for: Selfing mutants link Ku proteins to mating type determination in Tetrahymena
Source: PLoS Biol. 2020 Aug 3;18(8):e3000756. doi: 10.1371/journal.pbio.3000756 (PMC7398496; doi:10.1371/journal.pbio.3000756)
Supplement: S1 Table — In the absence of TKU80 in the micronucleus (germline knockout), cells could grow and mate to produce viable progeny (lacking TKU80 in both nuclei). These progeny cells were subcloned, and their mating types examined after sexual maturation. About 50% of these subclones were selfers—cells within the subclone form mating pairs after starvation. Selfers are rare in the progeny of normal strains (CU427 and CU428). (XLSX) [file pbio.3000756.s001.xlsx]

## Sheet: 工作表1
S1 Table. TKU80 mutation produced selfers
Type of mating cells	Progeny number	Subcloning time
	selfer / total
TKU80 germline knockout strain A (I-2 × I-2s)	20 / 42	28th
TKU80 germline knockout strain B (5-1 × 8-2)	29 / 48	28th
TKU80 germline knockout strain B (5-1 × 5-1s)	42 / 60	13th
TKU80 germline knockout strain B (8-2 × 8-2s)	25 / 48	13th
CU427 × CU428	0 / 63	13th
1. The progeny represents caryonidal clones derived from different mating pairs and selected by drug resistance.
2. Subcloning time: fissions after conjugation in vegetative growth. Selfing phenotype was analyzed by starvation after sexual maturation (44~60 fissions).
