# Supplementary material for: Selfing mutants link Ku proteins to mating type determination in Tetrahymena
Source: PLoS Biol. 2020 Aug 3;18(8):e3000756. doi: 10.1371/journal.pbio.3000756 (PMC7398496; doi:10.1371/journal.pbio.3000756)
Supplement: S2 Table — Though TKU80 selfers can stably maintained selfing phenotype, some of them can also produce nonselfing daughters of fixed mating types during vegetative growth. These nonselfers could be found by subcloning. Note that no new stabilized mating types were found in the later subcloning times. (XLSX) [file pbio.3000756.s002.xlsx]

## Sheet: 工作表1
S2 Table. Selfers can produce non-selfers (additional examples)
∆TKU80 selfer #9 *	Second subcloning time			(29th)	(41st)
	Selfer / total			32 / 44	80 / 87
	Stabilized mating type			ND	6 MT IV,
					1 MT VI
∆TKU80 selfer #16 *	Second subcloning time			(29th)	(41st)	(63rd)	(85th)	(107th)	(151st)
	Selfer / total			42 / 44	58 / 71	65/87	56 / 84	65 / 87	65 / 87
	Stabilized mating type			ND	9 MT IV,	7 MT IV,	11 MT IV,	15 MT IV,	21 MT IV,
					1 MT V,	15 MT VI	17 MT VI	5 MT VI,	1 MT VI
					3 MT VI			2 ND
*First subcloning time: 13 fissions after conjugation.
ND: not determined
