# Supplementary material for: Selfing mutants link Ku proteins to mating type determination in Tetrahymena
Source: PLoS Biol. 2020 Aug 3;18(8):e3000756. doi: 10.1371/journal.pbio.3000756 (PMC7398496; doi:10.1371/journal.pbio.3000756)
Supplement: S3 Table — Selfers possessed multiple or mixed types of MTA and MTB complete C-terminal exons. In their subclones, nonselfers with fixed mating types were found, and their mating types were consistent with the detected MTA/MTB complete C-terminal exons in the selfers. (XLSX) [file pbio.3000756.s003.xlsx]

## Sheet: 工作表1
S3 Table. MTA/MTB complete C-terminal exons of the selfers and their subclones
∆TKU80 selfers †	Detected MTA/MTB C-terminal exons		Mating type test of subclones*
E4	MTA2	MTB5	selfer (82/82)
l3	MTA2	MTB5	selfer (88/88)
b3	MTA2	MTB2, MTB5	MT II (7/86), selfer (79/86)
k4	MTA4, MTA6	MTB4, MTB6	MT IV (15/132), MT VI (62/132), selfer (55/132)
m3	MTA2	MTB2, MTB4	MT II (5/83), selfer (78/83)
u4	MTA2, MTA4	MTB2, MTB4	MT IV (3/88), selfer (85/88)
G3	MTA2, MTA4, MTA5	MTB5	selfer (85/85)
†These selfers were subcloned eight times with over 200 fissions.
*Mating type was analyzed by starvation and mixing with the known mating type testers.
