# Supplementary material for: Selfing mutants link Ku proteins to mating type determination in Tetrahymena
Source: PLoS Biol. 2020 Aug 3;18(8):e3000756. doi: 10.1371/journal.pbio.3000756 (PMC7398496; doi:10.1371/journal.pbio.3000756)
Supplement: S4 Table — Silencing of each gene was induced at different time periods after conjugation: at approximately 1, 16, and 22 fissions continuously, or temporary (1–22 fissions). Selfers were produced after silencing of TKU70-2 or TKU80 during vegetative growth. (XLSX) [file pbio.3000756.s004.xlsx]

## Sheet: 工作表1
S4 Table. Silencing of TKU70-2/TKU80 after conjugation produced selfers
GFPhp
Induction of silencing	No induction	1F, continuous	1F ~ 22F, temporary	16F, continuous	22F, continuous
Selfer/total transformants	0.2	0.2	0.2	0/5	0/5
selfer/total subclones	1: 0/44	a: 0/44	a: 0/42	1: 0/44	1: 0/44
	2: 0/40	b: 0/44	b: 0/44	2: 0/43	2: 0/43
	3: 1/44	c: 3/42	c: 3/44	3: 0/44	3: 0/44
	4: 0/44	d: 0/42	d: 0/44	4: 0/44	4: 0/43
	5: 0/43	e: 0/41	e: 0/44	5: 0/42	5: 0/43
TKU70-1hp
Induction of silencing	No induction	1F, continuous	1F ~ 22F, temporary	16F, continuous
Selfer/total transformants	0/5	0.2	0/5	0/5
selfer/total subclones	1: 0/44	a: 0/44	a: 0/44	1: 0/44
	2: 0/44	b: 1/44	b: 0/44	2: 0/43
	3: 0/44	c: 0/44	c: 0/44	3: 0/43
	4: 0/43	d: 0/44	d: 0/44	4: 0/44
	5: 0/44	e: 0/44	e: 0/44	5: 0/44
TKU70-2hp
Induction of silencing	No induction	1F, continuous	1F ~ 22F, temporary	16F, continuous
Selfer/total transformants	0/5	0.8	0.6	0.6
selfer/total subclones	1: 0/44	a: 0/44	a: 0/44	1: 0/43
	2: 0/44	b: 12/43	b: 0/44	2: 11/41
	3: 0/44	c: 34/42	c: 4/44	3: 11/44
	4: 0/44	d: 35/43	d: 1/44	4: 0/44
	5: 0/44	e: 20/44	e: 3/44	5: 1/42
TKU80hp
Induction of silencing	No induction	1F, continuous	1F ~ 22F, temporary	16F, continuous	22F, continuous
Selfer/total transformants	0.2	5/5	0/5	0.6	0.6
selfer/total subclones	1: 0/44	a: 5/44	a: 0/43	1: 2/44	1: 1/44
	2: 0/44	b: 2/37	b: 0/44	2: 0/44	2: 0/44
	3: 0/44	c: 5/35	c: 0/35	3: 32/44	3: 25/43
	4: 0/43	d: 9/44	d: 0/44	4: 0/44	4: 0/44
	5: 3/44	e: 30/44	e: 0/44	5: 24/43	5: 22/44
