# Supplementary material for: Selfing mutants link Ku proteins to mating type determination in Tetrahymena
Source: PLoS Biol. 2020 Aug 3;18(8):e3000756. doi: 10.1371/journal.pbio.3000756 (PMC7398496; doi:10.1371/journal.pbio.3000756)
Supplement: S5 Table — The primers used in each experiment (bold text) are listed. The predicted PCR product length amplified from Mic, Mac, and the length of IESs within the Mic are indicated. IES, internal eliminated sequence; Mac, macronucleus; Mic, micronucleus. (XLSX) [file pbio.3000756.s005.xlsx]

## Sheet: 工作表1
S5 Table. List of oligonucleotide DNA
MTA/MTB C-terminal exons
MTA2 C-terminal exon		Mic	Mac	IES
A1	GCTCTCCCTCGCTTTCTTAGAT	10.9 kb	5.7 kb	5.2 kb
A2	CACGCTATCTAAATGCCTTTAAATAG
MTB2 C-terminal exon		Mic	Mac
B1	GCAACATGCAATTCTTCAGCTTTAAG	74.7 kb	1.7 kb
B2	AAGATTGCATGGATGCACAAAG
MTA3 C-terminal exon		Mic	Mac	IES
A5	GCATCATAAGACGAATATTAACTAAG	81.6 kb	2.9 kb	6 kb
A6	CACCAACACAGACTTAGTTTGG
MTB3 C-terminal exon		Mic	Mac
B3	GATAATTAAAACAAGAACCAACTTTGA	16.9 kb	10.9 kb
B4	AGATAGATATATAAATTGGTTGATTGATAGACGAC
MTA4 C-terminal exon		Mic	Mac
A7	CTAAAATAGAGAAACAGACATACA	52.5 kb	2 kb
A8	AAGCTTAGTACCTTCTTATCC
MTB4 C-terminal exon		Mic	Mac
B2	AAGATTGCATGGATGCACAAAG	30.9 kb	1.8 kb
B6	ATCAGTTTTCAACTTGTGCTTCA
MTA5 C-terminal exon		Mic	Mac	IES
A1	GCTCTCCCTCGCTTTCTTAGAT	21.9 kb	1.9 kb	3.6 kb
A10	AACTTATACTAACAACTGATTCAAGTGGAGTG
MTB5 C-terminal exon		Mic	Mac
B2	AAGATTGCATGGATGCACAAAG	58.1 kb	1.7 kb
B7	TCACGTGTAGTACTCCTAATCTGACC
MTA6 C-terminal exon		Mic	Mac	IES
A9	AGAGTGCTCAATGCACAAGCTC	36.5 kb	1.4 kb	4.2 kb
A11	TTTCTAGCTTCGCAATAATGTCTCAG
MTB6 C-terminal exon		Mic	Mac	IES
B2	AAGATTGCATGGATGCACAAAG	42.9 kb	1.8 kb	4.4 kb
B8	GCCTTTTGTTCTCCACCTGTTT
MTA7 C-terminal exon		Mic	Mac
A9	AGAGTGCTCAATGCACAAGCTC	63.4 kb	1.2 kb
A12	TCTATGAATATGCTCATCCTTCCTTTATC
MTB7 C-terminal exon		Mic	Mac
B2	AAGATTGCATGGATGCACAAAG	16.8 kb	1.7 kb
B9	GTGGCTTTTCGACACTAAACAACT
Unusual mat
MT II+IV
B1	GCAACATGCAATTCTTCAGCTTTAAG
A8	AAGCTTAGTACCTTCTTATCC
MT II+V
B1	GCAACATGCAATTCTTCAGCTTTAAG
A10	AACTTATACTAACAACTGATTCAAGTGGAGTG
MT IV+V
B6	ATCAGTTTTCAACTTGTGCTTCA
A10	AACTTATACTAACAACTGATTCAAGTGGAGTG
Southern blot, MTB2 specific region
MTB2e5s	GACCTATAAATCCCAGTAAAGCC
MTB2e6as	GCTGAAGAATTGCATGTTGC
Southern blot, MTA4 specific region
MTA4e3s	TGAATGTTGCATTCAACTGC
MTA4e6as	GGATAAGAAGGTACTAAGCTT
Southern blot, MTB4 specific region
MTB4e1s	CAGATTTCTTGACTTCATATTGCTA
MTB4e6as	ACGCAGAAGATTGTGGAAAGT
Southern blot, MTA5 specific region
MTA5e4s	ATTTGACAACTTTAACCAGCATT
MTA5e6as	GGAATAAAGAAATAAGGCAAGGA
Southern blot, MTB6 specific region
MTB6e5s	ACTTGGAAATACTTCAGGGATTAG
MTB6e6as	ATCCGTCAGAAGAGACACTGC
GFP hairpin construct
GFPs	AGTAAAGGAGAAGAACTTTT
GFPas	GGACAGGTAATGGTTGTCTG
TKU70-1 hairpin construct
70-1s	ACGGAGTAAATGTTGGAGTAAA
70-1as	CACAATAAGGTAAAGTAATAAGATGAA
TKU70-2 hairpin construct
70-2s	AAAGGGCAGTCAACAGATTAC
70-2as	TGGTCTTCATCATAACTTTCTTCT
TKU80 hairpin construct
80-s	CCTCCACTTGATCCTAATATCA
80-as	GGGTGCTTCTAACTGTTCGT
TKU70-2 expression
TKU70-2e6s	CACCAACAATGATTAGCCC
TKU70-2e7r	TCACGAATGGGCAAAACA
TKU80 expression
TKU80-e2s	GAAACAAGTATCCGTGGCTCT
TKU80-e3r	AATGACATCTTCTTCTTAGTGCAA
α-Tub expression
Tub RT-F	TCAGTAACCTTCTTCTTCACC
Tub RT-R	CACTGGTTTCAAGGTCGGTAT
MTA 2 expression
MTA2e5s	TCAGTGCTCGCTATCAATAATC
MTA2e7r	GCGTGATGATTGTACTGCG
MTB 2 expression
MTB2e4s	GGCAATAGTAGCGTAAAATCCTC
MTB2e6r	GCTTATTCTGCTGTCTCTTATCAG
MTA 4 expression
MTA4e5s	CAATCTACAGACTTAACAAACAGC
MTA4e6r	ATCCAAACTCAAAGACAAATAATA
MTB 4 expression
MTB4e1s	CAGATTTCTTGACTTCATATTGCTA
MTB4e3r	ACTCAAACCCTGTTATGCGT
MTA 5 expression
A10	AACTTATACTAACAACTGATTCAAGTGGAGTG
MTA5e8r	TGAAGGCGAACATGACAAGC
MTB 5 expression
MTB5e1s	TCCACTACCTTTGAACCAGAGAG
MTB5e3r	GAAGTTGCATTAGTCGTCAAAGA
MTA 6 expression
A11	TTTCTAGCTTCGCAATAATGTCTCAG
A9	AGAGTGCTCAATGCACAAGCTC
MTB 6 expression
B8	GCCTTTTGTTCTCCACCTGTTT
B2	AAGATTGCATGGATGCACAAAG
TPB1-dependent IESs
E element
IES-region_E-F	GATTCCAAGCCAATAGTTAA
IES-region_E-R	GATGCTATTCTTTTAGGGTT
G element
IES-region_G-F	TTTTAAGTAAAAGGCACATGATCATTTTCAGTAGCACCAG
IES-region_G-R	CCTGCTGTAGGATTAACTCTTTTATCTGTGTAAA
N element
IES-region_N-F	CTTGTGTTTAGCAAAGTTTG
IES-region_N-R	GAGATTCACCTATTAGTTAAATT
O element
IES-region_O-F	AGATTTCACTAATACTTTCTTTGTGCGTGAC
IES-region_O-R	GCCAAACATTGACTCTTCTTGTAACTGAAACATCTTT
TPB2-dependent IESs
M element
MF	AGCTTAAACAAATGCCATATTGAG
MR	GTGGGGAGGGAGAAGGATTCAAC
R element
RF	GTTAGAGTTTGATAATATTACAAC
RR	GATTTACTGTAAGATAGTTCTAG
cam element
camF	ACAAGATAACTCTTATG CACCTG
camR	TTATTTTATTTTTTAAAACTAAAATTTGC
Tlr1 element
Tlrf1-Mic2	CTTAAGAAAGTGATGAATAGATAGCTG
Tlr1-FW2.2	GCTTTACATATAATTATCTGCTTC
Tlr1-RV2	CGAGTTAAATAAAACATAACTTAGTTAGC
rdn element
rdnF	GATCACTAGCGATGAGTGATCTATTAG
rdnR	TTATATCCATGCTTGCTTTCAATTCGT
Chromosome breakage
Cbs819
819-503	GATCAAACTGAGTACTCACTATC
819-1	GATCAAATTCATTTTAATTAATTTAG
Cbs826
826-342	GTTCTTCATAATCTGAATAAAAGC
826-1	CTTGATTAATTCTTATTCTATAT
Cbs4L-2
Cbs4L-2 SPG2	TACTTCTATCTTACCTTCTATGTCC
Cbs4L-2 SPC2	TCTGATTTGAATATCCTTAACTCT
Cbs5-2
Cbs5-2 SPG2	AACGAATGGAAGAACTTAACTA
Cbs5-2 SPC2	AAAGCCACTACAAACTATTCAG
telomere	CCCCAACCCCAACCCCAA
Circular forms of mat
Circular II+IV
A4	TTATACCTCTAATAAATCTTAACCTCTCAAAAGC
B6	ATCAGTTTTCAACTTGTGCTTCA
Circular II+V
A4	TTATACCTCTAATAAATCTTAACCTCTCAAAAGC
B7	TCACGTGTAGTACTCCTAATCTGACC
Circular IV+V
A8	AAGCTTAGTACCTTCTTATCC
B7	TCACGTGTAGTACTCCTAATCTGACC
Telomere-anchored PCR
2.240.1-3'telo	GCATCTTTAATATATCTACATAC
2.310.1-3'telo	CGGCCATTTGGCTATATTTC
2.247.1-5'telo	GATACTTTAGCTCTAGCTCTATTTC
2.75.1-5'telo	CAAAGCGAAAATAATATCAG
2.78.1-3'telo	CAATCAATATCATCCTTCCTCAC
2.1.5-L-5’teloR	CTTACCCAACATACACATTTCTTACT
2.105.1-83803-telo-F	GCGAAAGTTTAAGTGTTCCCTTAAG
2.190.1-L-5’teloR	TATTTATGATGTAACGCAGGCA
2.294.1-L-3’teloF	GGCGTTGCTTAGAAGTAAGTG
2.102.1-L-5’teloR	TAGAACAAGACCACCTTTATGG
telomere	CCCCAACCCCAACCCCAA
