# Supplementary material for: Selfing mutants link Ku proteins to mating type determination in Tetrahymena
Source: PLoS Biol. 2020 Aug 3;18(8):e3000756. doi: 10.1371/journal.pbio.3000756 (PMC7398496; doi:10.1371/journal.pbio.3000756)
Supplement: S1 Data — The Excel file contains separate spreadsheets of the numerical raw data of the graph in Figs 4, 5 and 6, S1, S3 and S5 Figs. (XLSX) [file pbio.3000756.s016.xlsx]

## Sheet: Fig4
GFPhp	Selfer ratio				TKU70-1hp	Selfer ratio				TKU70-2hp	Selfer ratio				TKU80hp	Selfer ratio
	No Cd	1F, continuous	1-22F, temporary			No Cd	1F, continuous	1-22F, temporary			No Cd	1F, continuous	1-22F, temporary			No Cd	1F, continuous	1-22F, temporary
1	0	0	0		1	0	0	0		1	0	0	0		1	0	0.113636	0
2	0	0	0		2	0	0.0227273	0		2	0	0.27907	0		2	0	0.0540541	0
3	0.0227273	0.0714286	0.0681818		3	0	0	0		3	0	0.809524	0.0909091		3	0	0.142857	0
4	0	0	0		4	0	0	0		4	0	0.813953	0.0227273		4	0	0.204545	0
5	0	0	0		5	0	0	0		5	0	0.454545	0.0681818		5	0.0681818	0.681818	0
avg	0.00454545	0.0142857	0.0136364		avg	0	0.00454545	0		avg	0	0.471419	0.0363636		avg	0.0136364	0.239382	0
sd	0.0101639	0.0319438	0.0304918		sd	0	0.0101639	0		sd	0	0.350415	0.0412861		sd	0.0304918	0.253199	0
Wilcoxon rank-sum test					Wilcoxon rank-sum test					Wilcoxon rank-sum test					Wilcoxon rank-sum test
p-value	No Cd	1F, continuous	1-22F, temporary		p-value	No Cd	1F, continuous	1-22F, temporary		p-value	No Cd	1F, continuous	1-22F, temporary		p-value	No Cd	1F, continuous	1-22F, temporary
No Cd		1	1		No Cd		0.423711			No Cd		0.0253699	0.0707011		No Cd		0.0177501	0.423711
1F, continuous			1		1F, continuous			0.423711		1F, continuous			0.0906884		1F, continuous			0.00749496

## Sheet: Fig5
Fissions	13		26		39		52		65		78		91		104
Control	Sensitive subclones/total subclones
cy -	0/54		0/54		0/54		0/54		1/54		5/54		9/54		10/54
6mp -	8/54		n		10/54		11/54		14/54		15/54		22/54		23/54
ΔTKU80	Sensitive subclones/total subclones
cy -	0/104		1/104		2/104		6/104		8/104		12/104		21/104		23/104
6mp -	7/104		n		14/104		16/104		20/104		23/104		30/104		36/104
Chx
Fissions	0	13	26	39	52	65	78	91	104
Control	0	0	0	0	0	0.0185	0.0926	0.1667	0.1852
ΔTKU80	0	0	0.0096	0.0192	0.0577	0.0769	0.1154	0.2019	0.2212
Mpr
Fissions	0	13	26	39	52	65	78	91	104
Control	0	0.1481		0.1852	0.2037	0.2593	0.2778	0.4074	0.4259
ΔTKU80	0	0.0673		0.1346	0.1538	0.1923	0.2212	0.2885	0.3462

## Sheet: Fig6
Selfer×Tester	Non-self pairs	Self pairs	Total pairs		Selfer×Tester	Non-self pairs	Self pairs	Total pairs		Selfer×Tester	Non-self pairs	Self pairs	Total pairs		Selfer×Tester	Non-self pairs	Self pairs	Total pairs
k4×MT II	54	46	100		E4×MT II	6	94	100		b3s-4×MT II	19	81	100		b3s-2×MT II	16	84	100
k4×MT III	53	47	100		E4×MT III	48	52	100		b3s-4×MT III	46	54	100		b3s-2×MT III	63	37	100
k4×MT IV	60	40	100		E4×MT IV	41	59	100		b3s-4×MT IV	54	46	100		b3s-2×MT IV	58	42	100
k4×MT V	64	36	100		E4×MT V	0	100	100		b3s-4×MT V	0	100	100		b3s-2×MT V	62	38	100
k4×MT VI	33	67	100		E4×MT VI	39	61	100		b3s-4×MT VI	43	57	100		b3s-2×MT VI	56	44	100
k4×MT VII	63	37	100		E4×MT VII	56	44	100		b3s-4×MT VII	55	45	100		b3s-2×MT VII	70	30	100

## Sheet: S1_Fig
	2.5hr	4.5hr	6.5hr	9hr	12hr
Single cells	190	149	72	84	55
Selfing paired cells	10	102	138	174	166
Total cells	200	251	210	258	221
Self mating ratio	0.05	0.406375	0.657143	0.674419	0.751131

## Sheet: S3_Fig
TKU70-2hp		qPCR-1	qPCR-2	qPCR-3	sd	avg	p-value	TKU80hp		qPCR-1	qPCR-2	qPCR-3	sd	avg	p-value
	Cd-	0.26	0.27	0.17	0.0966092	0.263333	8.01243e-06		Cd-	1.23	1.24	0.89	0.183673	1.07083	1.03497e-14
		0.3	0.33	0.15						1.05	1.04	0.8
		0.17	0.19	0.19						1.28	1.4	1.11
		0.3	0.35	0.48						0.96	0.9	0.95
	Cd+	0.05	0.06	0.03	0.0580752	0.075			Cd+	0.11	0.11	0.08	0.0202073	0.104167
		0.19	0.2	0.08						0.12	0.12	0.09
		0.05	0.06	0.07						0.11	0.1	0.15
		0.03	0.04	0.04						0.09	0.09	0.08
Normalization: ATU1
*p-value < 0.05, **p-value < 0.01, ***p-value < 0.001

## Sheet: S5_Fig
	Selfer/tester ratio 10:1				Selfer/tester ratio 1:1				Selfer/tester ratio 1:10
Selfer E4	Selfer×Tester	Non-self pairs	Self pairs	Total pairs	Selfer×Tester	Non-self pairs	Self pairs	Total pairs	Selfer×Tester	Non-self pairs	Self pairs	Total pairs
	E4 × MT II	4	96	100	E4 × MT II	13	87	100	E4 × MT II	20	80	100
	E4 × MT III	4	96	100	E4 × MT III	35	65	100	E4 × MT III	88	12	100
	E4 × MT IV	10	90	100	E4 × MT IV	64	36	100	E4 × MT IV	94	6	100
	E4 × MT V	0	100	100	E4 × MT V	0	100	100	E4 × MT V	0	100	100
	E4 × MT VI	5	95	100	E4 × MT VI	70	30	100	E4 × MT VI	99	1	100
	E4 × MT VII	10	90	100	E4 × MT VII	42	58	100	E4 × MT VII	89	11	100
	Selfer/tester ratio 10:1				Selfer/tester ratio 1:1				Selfer/tester ratio 1:10
Selfer k4	Selfer×Tester	Non-self pairs	Self pairs	Total pairs	Selfer×Tester	Non-self pairs	Self pairs	Total pairs	Selfer×Tester	Non-self pairs	Self pairs	Total pairs
	k4 × MT II	4	96	100	k4 × MT II	50	50	100	k4 × MT II	96	4	100
	k4 × MT III	7	93	100	k4 × MT III	33	67	100	k4 × MT III	95	5	100
	k4 × MT IV	3	97	100	k4 × MT IV	34	66	100	k4 × MT IV	89	11	100
	k4 × MT V	3	97	100	k4 × MT V	52	48	100	k4 × MT V	94	6	100
	k4 × MT VI	10	90	100	k4 × MT VI	47	53	100	k4 × MT VI	95	5	100
	k4 × MT VII	6	94	100	k4 × MT VII	41	59	100	k4 × MT VII	97	3	100
